# Supplementary material for: The Area of Secondary Hyperalgesia following Heat Stimulation in Healthy Male Volunteers: Inter- and Intra-Individual Variance and Reproducibility
Source: PLoS One. 2016 May 11;11(5):e0155284. doi: 10.1371/journal.pone.0155284 (PMC4864410; doi:10.1371/journal.pone.0155284)
Supplement: S2 Appendix — (XLSX) [file pone.0155284.s002.xlsx]

## Sheet: Ark1
Identification number	Age (years)	Height (m)	weight (kg)	BMI	BT-SYS (mmHg)	BT-DIA (mmHg)	Pulse	PCS-help	PCS-Rum	PCS-magni	PCS-total	HADS-dep	HADS-anx	HADS-total	1-BTS-vertical (cm)	1-BTS-horisontal (cm)	1-BTS-Area (cm2)	1-LTS-MAX (mm)	1-LTS-AUC	1-HPDT (°C)	1-HPDT-SD	Interval-S-1 (days)	1-Observer (1=A, 2=B)	2-BTS-vertical (cm)	2-BTS-horisontal (cm)	2-BTS-Area (cm2)	2-LTS-max (mm)	2-LTS-AUC	2-HPDT (°C)	2-HPDT-SD	Interval-1-2 (days)	2-Observer (1=A, 2=B)	3-BTS-vertical (cm)	3-BTS-horisontal (cm)	3-BTS-Area (cm2)	3-LTS-max (mm)	3-LTS-AUC	3-HPDT (°C)	3-HPDT-SD	Interval-2-3 (days)	3-Observer (1=A, 2=B)	4-BTS-vertical (cm)	4-BTS-horisontal (cm)	4-BTS-Area (cm2)	4-LTS-max (mm)	4-LTS-AUC	4-HPDT (°C)	4-HPDT-SD	Interval-3-4 (days)
1	21	1.95	90	23.6686	118	82	85	9	9	2	20	5	12	17	27	27.5	742.5	22	1189.7	37.6	0.08	9	2	27.2	27.5	748	30	1514.2	36.68	0.43	7	1	25	25.6	640	35	1447.9	37.48	0.77	32	2	28.5	23	655.5	25	1283.2	36.73	0.33	10
2	24	1.85	65	18.992	141	81	76	6	6	0	12	3	4	7	26	17.7	460.2	25	918.5	45.4	1.37	14	1	22.5	14	315	33	995.2	46.3	1.18	10	2	21.5	16.2	348.3	33	1100.4	46.25	0.29	24	1	23	16.5	379.5	30	979.6	43.75	0.51	7
3	23	1.96	105	27.3324	167	78	48	6	7	5	18	2	3	5	14.5	13.5	195.75	14	371.2	42.98	0.86	7	2	17.4	13	226.2	32	321	43.2	0.83	7	1	13.4	17.5	234.5	35	616.3	39	1.43	34	2	13.8	12.8	176.64	52	1279.1	43.83	0.76	7
4	26	1.89	78	21.8359	149	88	70	4	3	0	7	0	0	0	24.5	21.5	526.75	7	28.9	39.85	0.74	7	2	26	19	494	15	582.4	39.45	0.78	8	1	24	19.5	468	14	226.7	38.7	1.05	11	2	26.5	16.8	445.2	21	377.1	37.85	0.53	32
5	25	1.89	82	22.9557	141	97	69	2	2	0	4	0	4	4	18	13.5	243	20	141.1	45.73	0.58	7	2	18.5	12	222	24	213.6	43.35	1.13	32	1	19.1	14	267.4	16	172.7	46.48	0.78	7	2	18.5	10	185	19	179.4	45.53	1.18	7
6	24	1.84	77	22.7434	144	78	67	9	11	4	24	3	5	8	25.5	24	612	8	415.8	44.4	1.34	8	2	28	24.3	680.4	5	126.1	43.55	0.83	7	1	21.5	24	516	5	108.9	46.3	0.61	32	2	24	22.5	540	4	37.3	46.43	0.81	7
7	28	1.89	76	21.276	130	81	73	5	7	2	14	3	2	5	21	8.1	170.1	18	123.4	45.1	1.29	7	1	22.5	11.6	261	16	203.9	46.5	0.82	8	2	20.5	11	225.5	22	244.2	46.25	0.37	15	1	14.1	8.3	117.03	38	248.5	45.18	0.95	18
8	22	1.69	66	23.1084	118	70	60	7	8	4	19	4	7	11	22	11.8	259.6	21	1100	39.73	0.38	8	1	20	15	300	33	1842.5	37.45	1.01	8	2	22	15.5	341	44	2461.3	37.65	0.4	14	1	20	21	420	41	2212.1	37.63	0.91	21
9	28	1.8	74	22.8395	145	72	64	1	1	1	3	1	0	1	17.7	11.4	201.78	43	636.9	44.38	1.99	8	1	17.5	9	157.5	30	349.8	44.68	1.08	15	2	18.5	10	185	40	686.7	40.45	1.12	24	1	16	11	176	31	507.8	38.75	1.35	7
10	25	1.78	82	25.8806	154	80	61	1	5	1	7	0	4	4	20	17.5	350	29	669.5	45.8	0.9	7	1	21.5	20.5	440.75	36	1043	46.55	1.46	8	2	19.2	17.8	341.76	43	1022.1	46.05	0.54	11	1	21	21.5	451.5	36	527.1	45.23	1.33	21
11	26	1.83	90	26.8745	107	65	55	1	5	1	7	5	5	10	19	26	494	30.98	1449.05	45.95	1.37	7	2	22	21	462	44	1837.1	45	1.4	8	1	20.5	18	369	17	935.4	44.65	0.91	19	2	22.8	18.8	428.64	20	892	45.75	1.23	23
12	21	1.87	66	18.8739	153	84	67	4	6	7	17	6	5	11	18.5	15	277.5	15	288	44	2	7	1	14	17.5	245	16	460.3	46.08	1.5	10	2	19	12.3	233.7	25	958.2	45.4	1.23	31	1	18	13.8	248.4	23	1072.9	45.25	1.17	7
13	25	1.98	91	23.2119	135	75	60	3	8	3	14	2	8	10	20	15.5	310	6	243.9	45.85	1.44	7	1	19	15	285	17	854.5	46.18	1.37	20	2	20	17.5	350	27	1300.1	44.63	1.16	21	1	19	16.1	305.9	15	681.5	45.78	0.98	7
14	25	1.88	81	22.9176	135	75	70	1	6	3	10	1	1	2	16.2	8.2	132.84	24	1024.1	42.5	1.67	7	1	13.6	9.3	126.48	12	342.8	44	1.29	8	2	12.3	11.3	138.99	22	887.4	42.93	1.11	14	1	16.5	14	231	15	708.8	42.8	1.27	21
15	25	1.79	68	21.2228	144	86	67	1	3	2	6	3	7	10	26	20.5	533	36	1705.3	39.38	1.15	7	2	27.2	23	625.6	33	1363.9	40.63	0.21	9	1	20.2	19.5	393.9	33	1011.8	43.08	0.5	32	2	20.5	19	389.5	35	1626.8	41.4	0.96	7
16	25	1.85	75	21.9138	134	82	55	10	9	7	26	1	1	2	21.5	14	301	35	1187.9	46.78	0.41	22	2	19.6	18.8	368.48	49	1624.3	42.45	0.48	7	1	19	18	342	51	2348.4	41.93	0.79	18	2	18.5	17	314.5	62	1971.5	43.9	1.02	30
17	23	1.94	90	23.9133	139	79	68	1	2	2	5	1	6	7	20.2	15.5	313.1	36	1503.2	39.83	0.9	8	1	19.6	13.5	264.6	34	1068.1	42.68	0.94	7	2	21.5	17.5	376.25	47	1200.7	42.03	1.77	61	1	21.5	15.5	333.25	42	1296.9	41.45	1.09	8
18	26	1.88	65	18.3907	132	84	73	3	6	2	11	3	8	11	22.4	13.6	304.64	29	724.1	45.9	1.49	7	1	15.5	14.5	224.75	31	811.5	45.28	1.54	8	2	19.5	12.6	245.7	25	534.1	46.05	1.05	7	1	17	16.5	280.5	26	540.3	44.58	1	7
19	26	1.78	68	21.4619	118	79	53	3	2	3	8	2	7	9	5	2.5	12.5	0	0	48.35	0.98	7	2	5	2.5	12.5	10	553.8	44.4	1.22	8	1	5	2.5	12.5	22	1119.9	45.58	1.6	7	2	5	2.5	12.5	25	1411.8	46.48	1.16	7
20	23	1.82	79	23.8498	134	78	45	10	11	4	25	8	5	13	17	19	323	45	219.4	47.2	0.74	7	2	19.1	15	286.5	6	270.7	46.6	0.61	7	1	16.5	17.6	290.4	5	269.8	47.5	0.74	12	2	18	14.1	253.8	5	237.6	45.38	1.16	35
21	18	1.85	65	18.992	125	75	73	6	5	5	16	3	10	13	18.3	14.6	267.18	21	1100.7	45.08	1.45	7	1	13.5	9.5	128.25	16	674.8	46.45	0.73	15	2	14	9.8	137.2	25	1048.2	46.53	1.27	23	1	15	12.9	193.5	14	547.8	45.55	1.7	22
22	19	1.87	76	21.7335	142	90	70	4	7	3	14	0	3	3	24.5	19.5	477.75	22	1120.2	47.28	1.6	8	2	21.1	16.2	341.82	29	1542	45.48	1.27	16	1	26	18.4	478.4	25	1262.8	38.95	1.33	42	2	18.5	16	296	29	1415.7	44.58	1.53	7
23	21	1.92	79	21.4301	139	70	52	1	3	4	8	3	7	10	20	16.4	328	22	1222.8	42.55	0.71	7	2	23	13.5	310.5	22	1087.1	39.3	0.46	35	1	25	13.5	337.5	37	1560.2	41.23	0.53	7	2	22.3	16.5	367.95	27	1392.4	40.28	0.91	16
24	24	1.73	71	23.7228	134	54	61	2	3	2	7	5	5	10	20.3	15.3	310.59	24	333.7	43.6	0.75	7	2	21.9	12.8	280.32	38	841.8	45.9	0.58	10	1	18.4	16.8	309.12	31	1062.5	47.18	0.76	7	2	17.5	12.5	218.75	32	435.7	46.55	1.05	21
25	28	1.86	80	23.1241	134	86	84	0	2	1	3	0	1	1	17.4	13.2	229.68	4	49.6	46.75	1.15	19	1	20.7	13.5	279.45	0	0	47.03	1.14	28	2	17	10	170	5	43.9	47.35	0.9	20	1	18	18.5	333	5	106.9	46.75	0.96	14
26	21	1.75	66	21.551	130	68	63	3	7	0	10	0	1	1	21	19	399	64	2914.6	45.65	0.82	16	2	20.8	16.8	349.44	71	3620.5	44.85	1.21	27	1	21	18	378	64	3400.7	45.9	1.34	32	2	21	13	273	69	3294.5	45.45	1.34	13
27	27	1.87	86	24.5932	125	80	56	1	3	1	5	2	0	2	18	15	270	19	661.5	44.13	0.95	19	1	19	21	399	3	16.3	45.1	1.02	9	2	19	9.2	174.8	7	38.4	45.28	1.02	7	1	24	16.5	396	2	6.9	44.85	0.81	7
28	30	1.88	75	21.22	138	80	60	19	15	4	38	1	8	9	23.9	20	478	16	481.4	42.2	1.63	12	1	22.1	23	508.3	25	440.6	41.85	1.89	20	2	22	17.2	378.4	25	680.9	42.43	1.01	14	1	28	21.5	602	15	317.7	43.6	1.05	13
29	28	1.74	75	24.7721	147	93	77	7	8	2	17	0	3	3	19.6	10	196	40	1955	45.5	2.24	7	1	20.1	16	321.6	34	1566.3	44.55	1.81	30	2	16	9.8	156.8	53	2448.5	44.35	2.12	18	1	16	17.6	281.6	35	1699.8	44.4	0.99	10
30	24	1.77	70	22.3435	127	75	65	0	2	2	4	1	6	7	21	21.6	453.6	27	783.7	44.25	1.36	14	2	18.1	14.7	266.07	27	1196.6	45.33	1.45	21	1	20	17.5	350	35	1342	44.38	0.92	7	2	18.5	17	314.5	40	1832.8	46.03	1.06	20
31	24	1.92	86	23.329	146	74	53	3	4	1	8	4	1	5	23	20	460	24	827.2	42.88	1.39	33	1	22.5	21.5	483.75	30	644.5	44.1	1.57	35	2	17.5	20.5	358.75	26	636.9	40.7	0.88	11	1	20	19.5	390	27	443.7	42.95	1.18	7
32	20	1.88	73	20.6541	143	79	88	3	4	1	8	1	6	7	22.5	14.8	333	60	2484.5	44.73	0.23	12	1	21	19.5	409.5	63	2427.9	43.33	0.35	29	2	25	19.5	487.5	63	2363	41.55	1.06	16	1	25	22	550	58	1821.9	44.2	0.89	7
33	22	1.82	69	20.8308	147	80	64	3	8	1	12	1	1	2	22	12	264	55	1630.7	44.7	0.54	12	1	19	14	266	59	1245.8	43.83	1.84	19	2	18.5	14.2	262.7	14	108	46.35	1.3	31	1	22	14.5	319	56	623.2	45.58	0.61	37
34	23	1.81	80	24.4193	133	64	52	3	6	4	13	1	4	5	16	14.7	235.2	42	967	46.25	2.21	16	2	17.5	15	262.5	37	891.7	47.05	1.05	32	1	19	17.5	332.5	36	670.6	46.63	0.33	24	2	19.5	13.5	263.25	39	1050.2	46.85	1.18	7
35	29	1.76	75	24.2123	129	73	51	4	8	2	14	1	3	4	23	21	483	21	880.4	41.23	0.92	25	2	25	19.5	487.5	19	564.6	42.18	0.65	7	1	25	22	550	13	453.4	43.15	0.49	16	2	23.5	17.5	411.25	18	484.1	44.08	0.8	7
36	25	1.84	83	24.5156	137	80	63	5	5	2	12	1	4	5	13.5	7.7	103.95	16	600.7	47.25	0.71	31	1	13.5	9	121.5	25	883.7	45.75	0.86	16	2	14	7.6	106.4	24	721.1	46.88	0.65	9	1	14	9.5	133	35	883.1	48.7	0.82	10
37	29	1.86	83	23.9912	113	65	64	0	0	0	0	0	0	0	21	17.5	367.5	25	1083.1	43.5	0.47	27	2	22	14.8	325.6	20	1061.1	46.55	0.68	7	1	21	18.5	388.5	20	937	47.28	1.06	15	2	19	17.8	338.2	21	921.9	46.4	0.79	7
38	18	1.87	73	20.8756	119	67	69	3	6	0	9	1	2	3	18	16.5	297	21	1122.1	39.8	1.1	7	2	19.5	18	351	22	789.2	43.55	0.86	7	1	25	19.5	487.5	31	785.9	44.08	0.75	7	2	21.5	12.5	268.75	25	239	46.03	1.03	10
39	28	1.78	85	26.8274	104	69	76	8	10	5	23	9	9	18	16.5	15	247.5	14	280.6	47.08	1.23	32	1	16	18	288	15	596.5	46.05	0.95	14	2	16	15	240	13	530.4	46.73	1.47	7	1	21	14.5	304.5	13	368.1	45.28	0.52	17
40	24	1.91	76	20.8328	131	82	73	2	5	2	9	0	1	1	19	19.1	362.9	37	1148.5	44.9	1.06	22	2	18	16	288	38	1398.2	46.53	1.03	8	1	20	17.1	342	34	1026.9	44.45	0.59	20	2	20	13	260	30	982.4	45.15	0.92	7
41	26	1.84	85	25.1063	130	74	55	3	6	0	9	2	3	5	26	21	546	50	1682.4	45.53	1.15	23	2	26	17.5	455	55	962.8	46.98	1.01	22	1	28.5	22.5	641.25	59	1175.9	45.83	0.18	7	2	25	20.8	520	71	1927.9	45.13	0.9	13
42	28	1.8	71	21.9136	144	74	64	5	5	2	12	0	1	1	15	7	105	4	16.7	47.43	0.63	18	1	11.5	5	57.5	7	73.9	48.5	0.7	8	2	12	6.5	78	3	8.8	48.88	0.43	21	1	9.5	7.5	71.25	12	90.4	48.73	0.47	9
43	28	1.9	90	24.9307	129	82	66	8	9	4	21	1	2	3	19	17.5	332.5	3	60.4	48.15	0.26	27	2	19	16.2	307.8	29	1550.5	47	0.65	7	1	20.5	15.5	317.75	24	944.9	44.75	0.73	31	2	19	15.3	290.7	45	1887.7	44.93	0.87	7
44	32	1.93	85	22.8194	118	66	69	2	6	3	11	1	3	4	21	16	336	18	299.8	47.13	0.56	21	1	19	15.1	286.9	18	222.6	46.13	1.1	7	2	19	10.3	195.7	17	228.5	46.83	0.92	14	1	18	16.5	297	16	236.5	47.33	0.88	7
45	27	1.96	82	21.3453	132	80	77	8	9	6	23	7	6	13	24.5	15	367.5	36	1002.6	39.93	0.64	20	2	18	14	252	32	1168.7	44.68	0.93	7	1	24	18.5	444	52	699.7	42.25	0.71	14	2	24	18	432	46	1419.2	43.48	0.94	7
46	23	1.83	65	19.4094	142	84	80	7	8	6	21	4	4	8	17	17.6	299.2	18	690	41.23	0.72	21	2	17	11	187	27	1064.4	42.3	1.6	22	1	18.5	14.5	268.25	24	1031.5	45.18	1.17	7	2	16	12	192	24	1043.6	44.58	1.15	37
47	29	1.84	79	23.3341	128	71	53	8	8	1	17	1	3	4	17.7	15.2	269.04	11	368.8	42.15	0.42	22	1	20.4	18	367.2	22	849	41.85	0.31	7	2	19	16	304	38	1345.9	39.9	0.42	14	1	21	16.5	346.5	40	1467.8	40.13	0.6	7
48	30	1.78	77	24.3025	129	83	62	9	8	2	19	1	6	7	22.8	20	456	72	3633	41.25	0.91	21	1	24	22	528	57	3076.1	41.33	0.55	7	2	26.3	21.5	565.45	55	2890.2	40.2	1.4	24	1	21.5	19.5	419.25	52	2802.1	42.18	1.29	7
49	21	1.9	80	22.1607	140	90	71	3	6	4	13	1	5	6	25.2	21.8	549.36	25	1442.5	44.93	1.53	14	1	26.5	23.5	622.75	15	808	45.35	0.85	33	2	26.5	19.5	516.75	15	820.2	43.93	1.25	7	1	29	23.5	681.5	16	787	46.4	1.04	7
50	27	1.85	90	26.2966	139	71	56	8	9	1	18	3	0	3	20	14.5	290	31	1304.1	46.98	1.49	14	2	20.5	12	246	16	450.8	46.8	0.97	33	1	20	11.1	222	12	502.3	46.7	1.26	7	2	18.5	11.5	212.75	20	911.4	46.98	1.15	14
[truncated: 1 more columns]
